# Supplementary material for: Patient and Public Involvement in Inflammatory Bowel Disease Research—A Scoping Review
Source: J Can Assoc Gastroenterol. 2023 Dec 14;7(2):137–48. doi: 10.1093/jcag/gwad054 (PMC10999768; doi:10.1093/jcag/gwad054)
Supplement: gwad054_suppl_Supplementary_Materials [file gwad054_suppl_supplementary_materials.zip]

Archive with 6 entries (6 files):
- Attached file_ ICMJE-coi-disclosure - Khan.docx
- gwad054_suppl_Supplementary_Content_1.pdf
- gwad054_suppl_Supplementary_Content_2.docx
- gwad054_suppl_Supplementary_Content_3.docx
- Signed ICMJE Disclosure Forms.pdf
- Attached file_ ICMJE-coi-disclosure - Grover.docx
